# Supplementary material for: TaPIK3AP Regulates Female Reproduction in Tuta absoluta Through Juvenile Hormone-, Vitellogenin-, and TOR-Related Signaling
Source: Insects. 2026 Jul 10;17(7):711. doi: 10.3390/insects17070711 (PMC13410082; doi:10.3390/insects17070711)
Supplement: Supplementary file 1 [file insects-17-00711-s001.zip]

Archive with 1 entries (1 files):
- insects-4399954-supplementary.pdf
